# Supplementary material for: Iron Replacement Attenuates Hypoxic Pulmonary Hypertension by Remodeling Energy Metabolism via Regulating the HIF2α/Mitochondrial Complex I, III/ROS Axis
Source: Biomolecules. 2025 May 21;15(5):742. doi: 10.3390/biom15050742 (PMC12109292; doi:10.3390/biom15050742)
Supplement: Supplementary file 1 [file biomolecules-15-00742-s001.zip]

Archive with 2 entries (2 files):
- biomolecules-3579377-supplementary.pdf
- Supplementary File.pdf
